# Supplementary material for: 21-Hy­droxy­pregna-1,4-diene-3,20-dione
Source: Acta Crystallogr Sect E Struct Rep Online. 2011 Jul 23;67(Pt 8):o2122. doi: 10.1107/S1600536811028674 (PMC3213563; doi:10.1107/S1600536811028674)
Supplement: Supplementary file 2 [file e-67-o2122-Isup2.hkl]

# 
# h,k,l, Fc-squared, Fo-squared, sigma(Fo-squared) and status flag 
# 
data_I
_shelx_title ' a in P2(1)' 
_shelx_refln_list_code          4 
_shelx_F_calc_maximum       81.72 
_exptl_crystal_F_000       356.00 
_reflns_d_resolution_high  0.8255 
 
loop_ 
 _symmetry_equiv_pos_as_xyz 
 'x, y, z' 
 '-x, y+1/2, -z' 
 
_cell_length_a     7.5882 
_cell_length_b    11.3506 
_cell_length_c    10.5462 
_cell_angle_alpha  90.000 
_cell_angle_beta  102.258 
_cell_angle_gamma  90.000 
 
_shelx_F_squared_multiplier     1.000 
 
loop_ 
 _refln_index_h 
 _refln_index_k 
 _refln_index_l 
 _refln_F_squared_calc 
 _refln_F_squared_meas 
 _refln_F_squared_sigma 
 _refln_observed_status 
   1   0   0      217.21      209.65      2.82 o 
   2   0   0      487.79      483.41      5.10 o 
   3   0   0      364.83      389.98      4.75 o 
   4   0   0      346.67      376.82      5.03 o 
   5   0   0       23.67       25.78      1.40 o 
   6   0   0        2.50        3.33      0.80 o 
   7   0   0       27.65       27.52      2.25 o 
   8   0   0        8.81       11.62      2.68 o 
   1   1   0     3109.72     2987.09     19.92 o 
   2   1   0      229.65      228.73      2.24 o 
   3   1   0       77.77       81.39      1.24 o 
   4   1   0      504.92      551.30      4.65 o 
   5   1   0       36.71       36.12      1.36 o 
   6   1   0        7.37        7.52      0.71 o 
   7   1   0        3.69        2.33      0.61 o 
   8   1   0        0.53        1.72      0.85 o 
   0   2   0     3119.26     3130.96     46.07 o 
   1   2   0     3598.19     3697.80     24.55 o 
   2   2   0      740.35      728.42      5.69 o 
   3   2   0      126.94      130.06      1.58 o 
   4   2   0       93.55       99.88      1.55 o 
   5   2   0       36.91       31.62      1.13 o 
   6   2   0       36.26       33.35      1.36 o 
   7   2   0       12.27       12.76      1.22 o 
   8   2   0        0.92        1.54      0.82 o 
   1   3   0      472.99      484.19      4.01 o 
   2   3   0      546.70      542.75      4.62 o 
   3   3   0      486.38      490.92      4.53 o 
   4   3   0      240.88      252.86      3.34 o 
   5   3   0       50.88       52.99      1.45 o 
   6   3   0      145.84      141.56      3.12 o 
   7   3   0       17.56       17.08      1.42 o 
   8   3   0        1.34        2.56      0.86 o 
   0   4   0     4233.58     4225.66     70.57 o 
   1   4   0      346.69      346.99      4.53 o 
   2   4   0      195.64      198.50      2.48 o 
   3   4   0        6.90        8.98      0.65 o 
   4   4   0        9.97       10.51      0.72 o 
   5   4   0       72.67       66.71      1.64 o 
   6   4   0       16.64       16.67      1.33 o 
   7   4   0       31.05       33.07      1.89 o 
   8   4   0        6.87        8.53      1.20 o 
   1   5   0       88.27       79.41      1.77 o 
   2   5   0       74.04       76.21      1.24 o 
   3   5   0       50.48       52.50      1.25 o 
   4   5   0       13.09       14.46      0.84 o 
   5   5   0       22.50       20.26      1.08 o 
   6   5   0       90.15       90.89      2.63 o 
   7   5   0        2.39        3.31      0.94 o 
   8   5   0        5.04        7.68      1.40 o 
   0   6   0      435.66      434.62      7.08 o 
   1   6   0      395.11      392.58      4.01 o 
   2   6   0      246.68      254.52      2.73 o 
   3   6   0       24.54       24.37      0.79 o 
   4   6   0        4.41        4.37      0.56 o 
   5   6   0       13.89       13.61      1.18 o 
   6   6   0       23.95       25.92      2.08 o 
   7   6   0       17.18       15.13      1.76 o 
   8   6   0        6.50        7.91      1.41 o 
   1   7   0       42.33       40.70      1.16 o 
   2   7   0       22.78       22.68      1.12 o 
   3   7   0       34.79       37.71      1.49 o 
   4   7   0       10.01       13.82      0.94 o 
   5   7   0        8.77        9.58      1.05 o 
   6   7   0       15.31       15.30      1.73 o 
   7   7   0        2.99        2.66      0.94 o 
   0   8   0       30.75       31.84      2.77 o 
   1   8   0       27.63       28.37      1.13 o 
   2   8   0       29.62       33.41      1.16 o 
   3   8   0       65.21       60.91      1.77 o 
   4   8   0       30.62       25.90      2.43 o 
   5   8   0       11.50       10.75      1.46 o 
   6   8   0        8.25        7.71      1.72 o 
   7   8   0        6.84        8.73      1.49 o 
   1   9   0      105.07      104.98      2.13 o 
   2   9   0      117.23      112.87      3.03 o 
   3   9   0       79.66       75.10      2.62 o 
   4   9   0        2.94        4.30      1.68 o 
   5   9   0        5.04        7.31      1.30 o 
   6   9   0        2.77        5.32      1.22 o 
   0  10   0      216.11      212.60      6.44 o 
   1  10   0      101.88       95.02      3.50 o 
   2  10   0       10.51        8.11      1.13 o 
   3  10   0        6.93        7.22      2.00 o 
   4  10   0       51.18       52.92      3.84 o 
   5  10   0        2.21        2.71      1.47 o 
   6  10   0        5.50        5.46      2.25 o 
   1  11   0       47.14       46.27      3.29 o 
   2  11   0        3.43        5.50      1.07 o 
   3  11   0       12.19       13.71      2.13 o 
   4  11   0        6.09        8.24      1.78 o 
   5  11   0        3.16        3.21      1.56 o 
   0  12   0       51.00       48.06      3.21 o 
   1  12   0        2.15        2.17      0.85 o 
   2  12   0        6.43        5.78      1.53 o 
   3  12   0        3.44        2.80      1.29 o 
   4  12   0        6.36        3.58      2.56 o 
   1  13   0        7.03        6.24      1.24 o 
   2  13   0        4.00        1.69      2.71 o 
  -9   0   1        4.38        5.35      2.29 o 
  -8   0   1        0.83       -0.04      1.32 o 
  -7   0   1        2.80        2.89      0.84 o 
  -6   0   1       91.26       84.17      2.50 o 
  -5   0   1      102.20      113.62      2.89 o 
  -4   0   1      374.94      382.59      5.14 o 
  -3   0   1       26.83       25.66      1.03 o 
  -2   0   1      537.06      502.50      5.35 o 
  -1   0   1     1573.62     1512.36     13.66 o 
   0   0   1        5.41        6.53      0.86 o 
   1   0   1      989.59      984.25     23.63 o 
   2   0   1      143.79      130.49      2.40 o 
   3   0   1     5559.76     5895.02     60.49 o 
   4   0   1       21.25       21.83      1.13 o 
   5   0   1       82.21       76.22      2.18 o 
   6   0   1       19.32       21.76      1.47 o 
   7   0   1        0.00        2.00      1.51 o 
   8   0   1        3.40        8.80      2.26 o 
  -9   1   1        4.98        5.88      1.62 o 
  -8   1   1        1.96        2.61      0.89 o 
  -7   1   1        7.16        7.14      0.83 o 
  -6   1   1       33.91       32.39      1.21 o 
  -5   1   1       22.28       20.26      0.91 o 
  -4   1   1      685.73      695.83      5.95 o 
  -3   1   1      607.25      652.09      5.00 o 
  -2   1   1      575.25      564.90      4.55 o 
  -1   1   1     3346.98     3247.00     21.66 o 
   0   1   1      313.36      284.59      2.53 o 
   1   1   1      846.81      847.41      7.89 o 
   2   1   1       96.41       95.47      1.60 o 
   3   1   1      140.42      135.73      2.20 o 
   4   1   1      549.78      598.19      6.64 o 
   5   1   1       36.49       39.07      1.12 o 
   6   1   1        9.02        8.94      0.74 o 
   7   1   1       25.56       24.47      2.10 o 
   8   1   1        1.73        2.63      1.79 o 
  -9   2   1       19.02       25.25      2.15 o 
  -8   2   1        2.37        4.01      0.94 o 
  -7   2   1       25.90       23.22      1.33 o 
  -6   2   1       11.32       11.17      0.96 o 
  -5   2   1       82.54       75.39      1.54 o 
  -4   2   1        3.33        3.52      0.50 o 
  -3   2   1       19.91       20.13      0.98 o 
  -2   2   1      100.58      108.08      1.55 o 
  -1   2   1      881.47      866.19      7.20 o 
   0   2   1     6360.33     6001.47     47.46 o 
   1   2   1     3892.70     3904.56     28.89 o 
   2   2   1      142.59      136.27      1.93 o 
   3   2   1      881.08      941.14      6.70 o 
   4   2   1      330.22      349.92      3.33 o 
   5   2   1       14.73       14.94      0.77 o 
   6   2   1      115.60      105.93      2.74 o 
   7   2   1        9.97        7.30      1.13 o 
   8   2   1        2.86        4.10      1.37 o 
  -8   3   1        9.27       12.82      1.34 o 
  -7   3   1       52.97       50.48      2.10 o 
  -6   3   1       21.85       21.59      1.19 o 
  -5   3   1       65.84       66.07      1.64 o 
  -4   3   1       71.50       67.01      1.49 o 
  -3   3   1      213.91      227.73      2.95 o 
  -2   3   1      183.51      177.71      2.46 o 
  -1   3   1      624.56      668.22      7.11 o 
   0   3   1     6677.51     6627.42     55.93 o 
   1   3   1     1044.77     1024.17      7.45 o 
   2   3   1      250.24      251.03      2.80 o 
   3   3   1       25.91       26.12      0.99 o 
   4   3   1        7.27        7.64      0.64 o 
   5   3   1       11.80       11.35      0.84 o 
   6   3   1       24.98       19.66      1.40 o 
   7   3   1        8.37        8.10      1.07 o 
   8   3   1        1.47        2.92      0.90 o 
  -8   4   1        1.86        2.73      0.91 o 
  -7   4   1       23.53       21.34      1.59 o 
  -6   4   1      144.70      137.94      2.98 o 
  -5   4   1       44.70       42.28      1.37 o 
  -4   4   1      100.62       96.80      1.84 o 
  -3   4   1       28.35       29.58      1.18 o 
  -2   4   1       48.02       49.49      1.10 o 
  -1   4   1       19.60       22.29      0.69 o 
   0   4   1      124.15      124.80      2.23 o 
   1   4   1      581.01      623.74      5.04 o 
   2   4   1      250.05      249.63      2.96 o 
   3   4   1      258.57      247.93      2.90 o 
   4   4   1       54.06       55.40      1.87 o 
   5   4   1       47.36       48.79      1.81 o 
   6   4   1        3.39        3.21      0.73 o 
   7   4   1        1.93        2.78      0.76 o 
   8   4   1        0.92        0.77      0.71 o 
  -8   5   1        1.72        2.66      1.09 o 
  -7   5   1       46.06       47.39      2.16 o 
  -6   5   1       46.10       42.49      1.54 o 
  -5   5   1       57.47       52.37      2.73 o 
  -4   5   1       17.59       20.87      0.98 o 
  -3   5   1       19.96       16.21      0.77 o 
  -2   5   1      534.19      539.87      7.36 o 
  -1   5   1      214.55      225.90      2.80 o 
   0   5   1      149.80      146.03      2.67 o 
   1   5   1       38.76       38.70      0.93 o 
   2   5   1      168.93      165.82      2.03 o 
   3   5   1       26.45       24.39      1.06 o 
   4   5   1      101.06      103.07      1.90 o 
   5   5   1       10.04       10.40      1.05 o 
   6   5   1        0.31       -0.16      0.52 o 
   7   5   1        2.14        2.09      0.90 o 
   8   5   1        0.78        1.47      0.78 o 
  -8   6   1        1.99        1.87      0.96 o 
  -7   6   1       13.94       14.40      1.70 o 
  -6   6   1      172.93      168.90      4.56 o 
  -5   6   1        7.90        8.62      0.82 o 
  -4   6   1        7.66        6.34      0.65 o 
  -3   6   1       43.91       44.54      1.20 o 
  -2   6   1       16.21       15.71      0.82 o 
  -1   6   1       95.63       86.32      1.67 o 
   0   6   1       99.20       97.67      2.39 o 
   1   6   1      237.48      241.31      3.17 o 
   2   6   1       89.51       90.46      1.54 o 
   3   6   1      110.50      100.14      2.24 o 
   4   6   1       58.12       66.01      2.01 o 
   5   6   1        7.43        8.97      1.22 o 
   6   6   1        1.43        2.29      0.72 o 
   7   6   1        5.82        7.06      1.11 o 
  -7   7   1       17.13       17.55      2.00 o 
  -6   7   1       10.40       15.21      1.78 o 
  -5   7   1       30.42       30.51      1.80 o 
  -4   7   1       30.64       28.68      1.53 o 
  -3   7   1       16.71       16.40      0.96 o 
  -2   7   1       11.49       11.18      0.77 o 
  -1   7   1       31.75       30.89      1.10 o 
   0   7   1      112.29      101.03      3.37 o 
   1   7   1      649.93      624.52      5.93 o 
   2   7   1       36.91       41.31      1.07 o 
   3   7   1       11.62       12.36      0.82 o 
   4   7   1       13.58       13.52      1.22 o 
   5   7   1       14.59       15.54      2.04 o 
   6   7   1        7.24        8.17      1.12 o 
   7   7   1        0.61        1.60      0.90 o 
  -7   8   1        0.46       -0.15      0.81 o 
  -6   8   1        6.69        9.23      1.67 o 
  -5   8   1        3.20        1.73      0.92 o 
  -4   8   1       20.14       18.19      1.57 o 
  -3   8   1        2.64        2.52      0.69 o 
  -2   8   1       16.61       15.66      1.11 o 
  -1   8   1       52.67       49.07      1.60 o 
   0   8   1      368.44      368.17      5.01 o 
   1   8   1      142.16      134.32      2.37 o 
   2   8   1       16.98       16.28      1.32 o 
   3   8   1       13.04       14.68      0.94 o 
   4   8   1       33.85       35.49      3.14 o 
   5   8   1       25.86       24.41      2.30 o 
   6   8   1       17.45       15.49      1.81 o 
   7   8   1        1.26        1.53      1.34 o 
  -6   9   1        7.20        8.56      1.87 o 
  -5   9   1        1.50        2.99      1.35 o 
  -4   9   1        2.60        1.26      0.77 o 
  -3   9   1       12.99       11.32      1.30 o 
  -2   9   1       57.95       58.55      2.01 o 
  -1   9   1        9.63       10.11      1.00 o 
   0   9   1      266.58      255.86      4.71 o 
   1   9   1      122.64      117.69      2.35 o 
   2   9   1       39.41       33.87      1.52 o 
   3   9   1       29.29       25.58      5.24 o 
   4   9   1       30.69       35.70      2.35 o 
   5   9   1        2.85        1.97      0.89 o 
   6   9   1        2.26        3.92      1.18 o 
  -6  10   1        1.07       -1.17      1.13 o 
  -5  10   1        2.24        0.67      1.30 o 
  -4  10   1        1.28       -0.05      0.97 o 
  -3  10   1       13.95       14.10      1.52 o 
  -2  10   1        3.53        3.56      0.87 o 
  -1  10   1       83.34       84.27      3.70 o 
   0  10   1       36.38       33.34      1.77 o 
   1  10   1        7.08        7.19      0.77 o 
   2  10   1        2.92        3.05      1.17 o 
   3  10   1       44.15       45.27      3.46 o 
   4  10   1       34.01       31.65      3.22 o 
   5  10   1        2.44        2.75      1.01 o 
  -5  11   1        1.05        3.23      1.75 o 
  -4  11   1        0.93       -1.35      0.90 o 
  -3  11   1        6.53        5.22      1.12 o 
  -2  11   1        2.13        1.86      0.83 o 
  -1  11   1        8.26       10.60      1.20 o 
   0  11   1       53.36       51.06      2.10 o 
   1  11   1        0.86        1.18      0.69 o 
   2  11   1        8.62        8.95      1.24 o 
   3  11   1       12.75       15.05      2.24 o 
   4  11   1       14.72       12.81      3.13 o 
   5  11   1        2.15        5.24      1.95 o 
  -4  12   1        0.21        1.08      1.25 o 
  -3  12   1        2.47        1.68      1.40 o 
  -2  12   1        4.29        4.90      1.08 o 
  -1  12   1       11.68       13.94      1.65 o 
   0  12   1       20.56       19.18      1.56 o 
   1  12   1        9.62        8.23      1.27 o 
   2  12   1       20.47       24.48      2.75 o 
   3  12   1       15.29       15.82      2.45 o 
   4  12   1        1.89        0.02      1.10 o 
  -2  13   1        3.02        3.71      1.12 o 
  -1  13   1        3.95        3.84      1.15 o 
   0  13   1        4.18        5.46      1.23 o 
   1  13   1        5.71        5.00      1.18 o 
   2  13   1        0.95        2.00      1.22 o 
  -9   0   2        2.53        2.15      1.83 o 
  -8   0   2        4.01        3.76      1.19 o 
  -7   0   2       20.21       17.80      1.54 o 
  -6   0   2       32.57       31.92      1.75 o 
  -5   0   2      129.53      123.76      2.87 o 
  -4   0   2      259.93      284.08      4.70 o 
  -3   0   2       91.05      100.02      2.10 o 
  -2   0   2      283.42      280.29      3.57 o 
  -1   0   2       16.03       15.15      1.27 o 
   0   0   2        1.61        1.68      0.34 o 
   1   0   2     1430.77     1352.23     14.81 o 
   2   0   2        8.07        9.65      0.81 o 
   3   0   2       10.80       12.35      0.96 o 
   4   0   2        0.12        0.80      0.77 o 
   5   0   2        9.67       10.41      1.00 o 
   6   0   2       96.60       73.43      2.34 o 
   7   0   2        3.54        3.33      1.84 o 
   8   0   2        0.09       -0.32      1.19 o 
  -9   1   2       56.34       63.56      3.07 o 
  -8   1   2        2.09        2.75      0.73 o 
  -7   1   2       14.11       12.24      1.18 o 
  -6   1   2       99.32       94.76      1.94 o 
  -5   1   2       74.34       69.63      1.52 o 
  -4   1   2      268.99      263.48      2.90 o 
  -3   1   2      192.35      199.72      2.43 o 
  -2   1   2     1354.07     1359.62      9.83 o 
  -1   1   2      415.49      408.94      6.85 o 
   0   1   2       32.07       28.71      0.65 o 
   1   1   2      859.89      873.56      8.14 o 
   2   1   2      332.58      345.07      4.41 o 
   3   1   2      350.13      359.44      3.86 o 
   4   1   2      206.31      207.53      2.43 o 
   5   1   2        6.13        4.39      0.52 o 
   6   1   2        6.71        5.45      0.82 o 
   7   1   2       12.35        6.23      1.42 o 
   8   1   2        1.09        0.31      1.04 o 
  -9   2   2        5.84        6.31      1.44 o 
  -8   2   2        3.58        3.43      0.75 o 
  -7   2   2       25.78       27.00      1.41 o 
  -6   2   2       97.57       89.72      2.10 o 
  -5   2   2      185.35      178.87      2.78 o 
  -4   2   2      122.43      120.16      2.02 o 
  -3   2   2      126.15      128.55      2.33 o 
  -2   2   2      946.18      922.67      7.92 o 
  -1   2   2     1079.02     1072.46      8.82 o 
   0   2   2     1070.01     1063.28      8.52 o 
   1   2   2       10.46        9.47      0.41 o 
   2   2   2       66.24       62.16      1.56 o 
   3   2   2      219.94      245.47      4.62 o 
   4   2   2      244.45      237.62      3.35 o 
   5   2   2       39.08       37.08      1.15 o 
   6   2   2       23.16       27.46      1.59 o 
   7   2   2       21.67       20.84      1.56 o 
   8   2   2        0.39        1.79      1.97 o 
  -8   3   2        0.24       -0.19      0.67 o 
  -7   3   2       10.24       10.92      1.06 o 
  -6   3   2      237.77      218.79      3.40 o 
  -5   3   2      143.95      135.13      2.39 o 
  -4   3   2        2.41        1.38      0.39 o 
  -3   3   2      183.79      187.51      2.40 o 
  -2   3   2      113.94      114.94      1.71 o 
  -1   3   2       57.47       53.99      1.49 o 
   0   3   2      532.19      546.87      4.92 o 
   1   3   2       96.32       90.29      1.39 o 
   2   3   2      124.23      126.61      2.47 o 
   3   3   2      504.38      533.59      6.56 o 
   4   3   2       54.36       47.30      1.07 o 
   5   3   2       16.51       16.30      1.21 o 
   6   3   2       11.50       10.27      1.09 o 
   7   3   2        9.08        8.60      1.65 o 
   8   3   2        2.92        5.24      2.24 o 
  -8   4   2        3.16        2.91      0.92 o 
  -7   4   2        0.76        0.56      0.52 o 
  -6   4   2       90.84       85.14      3.28 o 
  -5   4   2       28.38       26.93      1.33 o 
  -4   4   2      114.61      108.82      1.96 o 
  -3   4   2      231.09      223.87      3.39 o 
  -2   4   2      249.34      232.11      3.78 o 
  -1   4   2      252.86      266.05      3.89 o 
   0   4   2      122.40      134.16      2.27 o 
   1   4   2     1613.64     1739.83     12.35 o 
   2   4   2       72.38       62.81      1.20 o 
   3   4   2        4.12        3.81      0.66 o 
   4   4   2      133.85      134.74      2.79 o 
   5   4   2       44.61       45.58      2.38 o 
   6   4   2       68.03       64.74      5.32 o 
   7   4   2        0.56        0.78      0.65 o 
   8   4   2        2.02        1.90      0.95 o 
  -8   5   2        0.16       -1.66      1.19 o 
  -7   5   2       49.54       49.45      3.28 o 
  -6   5   2       30.50       28.31      1.37 o 
  -5   5   2        7.56        7.36      0.80 o 
  -4   5   2       22.82       22.00      1.15 o 
  -3   5   2       34.75       28.53      1.70 o 
  -2   5   2       95.73       86.68      2.28 o 
  -1   5   2      103.77      117.82      2.57 o 
   0   5   2     1855.17     2016.44     16.04 o 
   1   5   2       19.09       17.00      0.68 o 
   2   5   2      106.19       98.09      1.74 o 
   3   5   2        1.97        2.71      0.50 o 
   4   5   2       98.07      100.56      2.46 o 
   5   5   2        8.12        7.01      0.95 o 
   6   5   2        3.17        1.68      0.84 o 
   7   5   2        0.97        1.38      0.84 o 
  -8   6   2        3.38        1.58      1.02 o 
  -7   6   2       23.11       25.96      2.28 o 
  -6   6   2       24.58       25.56      1.63 o 
  -5   6   2       26.75       25.85      1.54 o 
  -4   6   2        3.62        4.19      0.59 o 
  -3   6   2        1.59        1.64      0.73 o 
  -2   6   2      103.22      108.34      2.72 o 
  -1   6   2       10.33        9.59      0.55 o 
   0   6   2      298.57      298.22      6.88 o 
   1   6   2      295.04      341.43      3.56 o 
   2   6   2       23.96       26.78      0.91 o 
   3   6   2       13.96       13.80      0.92 o 
   4   6   2       24.46       24.24      1.68 o 
   5   6   2       72.24       77.07      2.40 o 
   6   6   2       11.89       11.32      1.24 o 
   7   6   2        6.10        3.98      1.40 o 
  -7   7   2       29.61       30.41      2.71 o 
  -6   7   2       79.92       86.06      5.92 o 
  -5   7   2       40.61       38.68      2.13 o 
  -4   7   2        7.58        8.18      1.25 o 
  -3   7   2        1.83        0.94      0.57 o 
  -2   7   2       17.49       18.41      2.02 o 
  -1   7   2       78.10       81.43      1.69 o 
   0   7   2      236.52      236.64      4.14 o 
   1   7   2       12.12       12.30      0.73 o 
   2   7   2       13.73       11.93      0.73 o 
   3   7   2       56.42       53.55      2.11 o 
   4   7   2      168.35      165.29      3.45 o 
   5   7   2        1.15        0.65      1.08 o 
   6   7   2        4.89        6.41      1.21 o 
   7   7   2        0.09        0.96      0.83 o 
  -7   8   2       39.69       36.76      5.15 o 
  -6   8   2       54.09       52.86      3.95 o 
  -5   8   2       10.53       10.33      1.35 o 
  -4   8   2        0.51       -0.89      0.71 o 
  -3   8   2       35.75       32.40      1.97 o 
  -2   8   2        6.41        6.94      1.01 o 
  -1   8   2       83.35       84.50      2.93 o 
   0   8   2       57.73       55.80      3.26 o 
   1   8   2        8.53        9.05      0.83 o 
   2   8   2        2.39        3.27      0.52 o 
   3   8   2       38.43       37.32      1.67 o 
   4   8   2       99.57       96.84      2.68 o 
   5   8   2        2.45        1.70      0.99 o 
   6   8   2        5.59        5.72      1.38 o 
  -6   9   2       19.38       19.48      2.69 o 
  -5   9   2        9.73        6.79      1.85 o 
  -4   9   2        7.96        6.37      1.11 o 
  -3   9   2        6.25        5.46      1.39 o 
  -2   9   2        4.29        2.94      1.21 o 
  -1   9   2        0.54        0.10      0.54 o 
   0   9   2        8.39        8.01      1.05 o 
   1   9   2       38.88       39.11      1.52 o 
   2   9   2        0.78        0.47      0.49 o 
   3   9   2       16.39       16.00      1.27 o 
   4   9   2       10.43       11.12      1.48 o 
   5   9   2        0.92        1.79      1.09 o 
   6   9   2        0.50        1.53      0.94 o 
  -6  10   2       17.37       17.94      3.42 o 
  -5  10   2        4.66        5.67      3.74 o 
  -4  10   2       17.95       18.52      1.85 o 
  -3  10   2        1.35        1.79      0.80 o 
  -2  10   2        1.02        1.65      0.70 o 
  -1  10   2        1.68        2.27      0.70 o 
   0  10   2       44.17       45.38      3.03 o 
   1  10   2        1.42        1.73      0.55 o 
   2  10   2        9.23        8.18      1.58 o 
   3  10   2       26.57       29.29      5.33 o 
   4  10   2        2.14        2.21      0.90 o 
   5  10   2        5.35        7.31      1.34 o 
  -5  11   2        1.19        3.56      1.58 o 
  -4  11   2        0.44        0.28      1.06 o 
  -3  11   2        5.21        7.65      1.71 o 
  -2  11   2        4.65        4.27      1.03 o 
  -1  11   2        0.96        0.44      0.71 o 
   0  11   2       13.72       13.83      1.15 o 
   1  11   2        4.40        3.97      1.86 o 
   2  11   2       10.82       12.49      2.00 o 
   3  11   2       14.32       15.35      2.44 o 
   4  11   2        0.83        1.00      1.14 o 
  -4  12   2        0.62        1.12      1.23 o 
  -3  12   2        1.95        0.43      1.02 o 
  -2  12   2        0.85       -0.49      0.77 o 
  -1  12   2        4.80        4.98      1.12 o 
   0  12   2        9.22       10.97      1.50 o 
   1  12   2        9.73       10.66      1.87 o 
   2  12   2        2.32        2.15      1.16 o 
   3  12   2        0.72        2.67      1.20 o 
  -2  13   2        5.24        9.22      1.43 o 
  -1  13   2        9.88       11.22      1.60 o 
   0  13   2        4.68        5.31      1.21 o 
   1  13   2        5.89        6.51      1.60 o 
   2  13   2        5.18        5.60      1.62 o 
  -9   0   3        1.07       -0.62      1.02 o 
  -8   0   3        6.15        7.16      1.46 o 
  -7   0   3       68.00       64.80      2.50 o 
  -6   0   3      174.91      166.11      3.76 o 
  -5   0   3      346.51      320.54      5.11 o 
  -4   0   3      137.84      147.58      3.00 o 
  -3   0   3      386.04      397.43      6.26 o 
  -2   0   3     1367.81     1431.69     23.48 o 
  -1   0   3      167.97      166.09      4.34 o 
   0   0   3      796.27      796.49      9.48 o 
   1   0   3      154.13      163.67      2.88 o 
   2   0   3        9.49        9.53      0.78 o 
   3   0   3       36.32       32.53      1.38 o 
   4   0   3        0.00        0.02      0.52 o 
   5   0   3       26.05       27.23      1.48 o 
   6   0   3        6.31        6.27      1.69 o 
   7   0   3       30.16       30.67      4.04 o 
   8   0   3        5.50        8.18      2.60 o 
  -9   1   3       14.91       20.36      1.64 o 
  -8   1   3       18.29       20.51      1.41 o 
  -7   1   3       23.07       27.41      1.45 o 
  -6   1   3      964.58      952.51      8.80 o 
  -5   1   3       76.17       72.99      1.75 o 
  -4   1   3       21.01       19.80      0.94 o 
  -3   1   3      250.79      279.64      3.53 o 
  -2   1   3      881.76      916.17      9.54 o 
  -1   1   3      381.32      358.71      5.25 o 
   0   1   3       44.78       43.60      1.84 o 
   1   1   3      330.12      340.16      3.43 o 
   2   1   3        2.53        3.95      0.37 o 
   3   1   3       47.15       44.12      1.10 o 
   4   1   3       44.72       43.75      1.38 o 
   5   1   3        2.00        0.91      0.48 o 
   6   1   3        6.22        7.68      0.93 o 
   7   1   3        1.27        1.89      2.17 o 
   8   1   3        4.38        3.65      1.67 o 
  -9   2   3        2.00        2.57      1.04 o 
  -8   2   3        2.23        1.66      0.68 o 
  -7   2   3       36.00       38.70      1.65 o 
  -6   2   3      126.13      120.24      2.49 o 
  -5   2   3       92.52       89.36      1.96 o 
  -4   2   3       49.05       47.19      1.61 o 
  -3   2   3      496.76      505.75      5.31 o 
  -2   2   3      156.69      155.84      2.85 o 
  -1   2   3      345.84      343.07      3.93 o 
   0   2   3      407.18      420.81      4.58 o 
   1   2   3      129.72      130.61      1.76 o 
   2   2   3       82.96       72.88      2.46 o 
   3   2   3       74.13       75.91      2.02 o 
   4   2   3        1.11        1.07      0.42 o 
   5   2   3       20.21       21.67      1.35 o 
   6   2   3       79.98       75.49      2.36 o 
   7   2   3        7.65       11.40      1.48 o 
   8   2   3        7.96        9.90      2.10 o 
  -8   3   3        6.51        5.80      0.91 o 
  -7   3   3       46.01       48.18      1.79 o 
  -6   3   3       98.59       92.62      2.20 o 
  -5   3   3       54.60       51.95      2.43 o 
  -4   3   3        4.75        5.38      0.57 o 
  -3   3   3       23.02       24.90      0.95 o 
  -2   3   3       88.15       87.19      2.40 o 
  -1   3   3       47.59       50.07      1.50 o 
   0   3   3      128.24      130.46      1.86 o 
   1   3   3      640.90      689.40      6.16 o 
   2   3   3       41.41       42.61      1.43 o 
   3   3   3      149.67      144.64      2.97 o 
   4   3   3        5.32        4.40      0.78 o 
   5   3   3       39.46       43.25      1.82 o 
   6   3   3       13.13       13.63      1.68 o 
   7   3   3        4.70        9.16      1.39 o 
   8   3   3        1.54        2.02      1.44 o 
  -8   4   3        0.08        0.09      0.84 o 
  -7   4   3       10.03        9.77      1.02 o 
  -6   4   3        0.65        0.49      0.49 o 
  -5   4   3        8.99        9.36      0.80 o 
  -4   4   3      104.17      107.03      3.17 o 
  -3   4   3        0.34        0.60      0.33 o 
  -2   4   3      327.49      334.68     13.55 o 
  -1   4   3      562.14      588.93      7.02 o 
   0   4   3      944.25     1085.65      9.25 o 
   1   4   3      167.35      196.48      2.56 o 
   2   4   3       87.00       80.43      2.87 o 
   3   4   3       39.87       36.11      1.64 o 
   4   4   3      422.11      417.68      6.21 o 
   5   4   3       43.66       46.83      1.93 o 
   6   4   3        3.73        3.43      0.91 o 
   7   4   3       12.00       10.06      1.24 o 
  -8   5   3        2.67        3.02      1.13 o 
  -7   5   3       11.51       14.49      1.48 o 
  -6   5   3       83.02       81.33      2.49 o 
  -5   5   3       20.74       21.69      1.21 o 
  -4   5   3        7.46        6.73      0.69 o 
  -3   5   3       17.71       21.20      1.44 o 
  -2   5   3       24.96       27.68      1.64 o 
  -1   5   3        0.48        0.25      0.41 o 
   0   5   3      498.26      540.59      5.41 o 
   1   5   3      502.06      543.70      4.92 o 
   2   5   3       48.60       47.15      1.17 o 
   3   5   3      341.62      341.84      5.27 o 
   4   5   3        3.55        4.92      1.43 o 
   5   5   3        3.31        2.16      0.69 o 
   6   5   3        3.46        2.10      0.77 o 
   7   5   3        3.07        5.49      1.09 o 
  -8   6   3        0.41        0.01      0.91 o 
  -7   6   3        4.53        4.97      1.15 o 
  -6   6   3       20.83       21.72      1.79 o 
  -5   6   3        2.68        3.46      0.87 o 
  -4   6   3       38.62       32.25      1.87 o 
  -3   6   3      116.97      107.83      2.98 o 
  -2   6   3        5.90        5.49      0.82 o 
  -1   6   3      105.14      103.67      2.63 o 
   0   6   3      361.82      397.17      4.43 o 
   1   6   3       49.18       59.08      1.58 o 
   2   6   3       54.67       50.67      1.33 o 
   3   6   3       25.66       25.69      1.54 o 
   4   6   3      302.41      289.75      5.19 o 
   5   6   3       36.87       35.15      1.89 o 
   6   6   3       22.62       20.07      1.63 o 
   7   6   3        0.15        1.09      0.87 o 
  -7   7   3       21.98       16.34      2.48 o 
  -6   7   3        9.46       12.59      1.50 o 
  -5   7   3       13.40       15.75      1.56 o 
  -4   7   3       27.20       28.99      1.92 o 
  -3   7   3       42.75       40.32      2.01 o 
  -2   7   3       78.89       74.65      5.16 o 
  -1   7   3        2.30        2.13      0.64 o 
   0   7   3       30.21       27.70      1.58 o 
   1   7   3      145.45      159.14      2.37 o 
   2   7   3        3.41        3.33      0.52 o 
   3   7   3       56.33       46.89      2.90 o 
   4   7   3        1.64        0.31      0.55 o 
   5   7   3       16.99       19.53      1.54 o 
   6   7   3        2.20        2.02      0.78 o 
  -7   8   3        1.94        1.29      1.13 o 
  -6   8   3       22.51       21.97      1.96 o 
  -5   8   3       14.67       14.93      1.57 o 
  -4   8   3       24.62       23.69      1.87 o 
  -3   8   3       26.65       25.58      2.21 o 
  -2   8   3       63.81       64.56      2.40 o 
  -1   8   3       10.59       10.91      1.22 o 
   0   8   3        3.45        4.86      1.14 o 
   1   8   3       23.72       28.71      1.10 o 
   2   8   3        4.14        5.85      1.03 o 
   3   8   3       50.12       48.81      2.09 o 
   4   8   3        7.67        8.20      1.39 o 
   5   8   3        9.69        8.60      1.14 o 
   6   8   3        2.08        2.19      0.92 o 
  -6   9   3       37.95       36.71      6.20 o 
  -5   9   3        4.39        5.65      1.14 o 
  -4   9   3        3.70        3.63      1.15 o 
  -3   9   3       24.51       23.43      2.25 o 
  -2   9   3       33.02       30.32      2.00 o 
  -1   9   3        6.87        7.27      1.05 o 
   0   9   3       20.52       17.16      1.26 o 
   1   9   3        2.52        2.53      0.64 o 
   2   9   3        7.88        6.97      0.96 o 
   3   9   3        7.10        6.55      0.90 o 
   4   9   3        4.80        4.24      1.33 o 
   5   9   3        0.93        1.01      0.84 o 
  -6  10   3        4.61        5.69      1.95 o 
  -5  10   3       39.30       42.78      2.78 o 
  -4  10   3       16.26       16.21      1.79 o 
  -3  10   3       15.18       15.02      3.20 o 
  -2  10   3        1.14        0.89      0.67 o 
  -1  10   3       12.11       13.10      1.44 o 
   0  10   3        1.20        0.97      0.56 o 
   1  10   3        5.52        7.44      1.24 o 
   2  10   3        5.06        4.90      0.99 o 
   3  10   3        2.55        2.60      0.97 o 
   4  10   3       10.23       12.37      1.64 o 
   5  10   3        1.75        0.89      0.91 o 
  -5  11   3        5.65        8.26      3.42 o 
  -4  11   3        6.17        7.13      2.12 o 
  -3  11   3        1.89        1.01      1.17 o 
  -2  11   3        3.44        2.76      0.98 o 
  -1  11   3        5.20        9.69      1.89 o 
   0  11   3        5.32        6.20      0.91 o 
   1  11   3        3.09        3.94      0.86 o 
   2  11   3        3.19        3.52      1.16 o 
   3  11   3        2.77        6.93      1.75 o 
   4  11   3        4.38        3.61      1.44 o 
  -4  12   3        3.48        4.28      1.78 o 
  -3  12   3        3.42        1.62      0.94 o 
  -2  12   3        2.33        0.79      0.88 o 
  -1  12   3        0.55        0.08      0.66 o 
   0  12   3        0.44        0.69      0.76 o 
   1  12   3        1.61        1.02      1.04 o 
   2  12   3       10.05       13.58      5.07 o 
   3  12   3       11.39        8.71      1.90 o 
  -2  13   3        0.08        1.29      0.93 o 
  -1  13   3        0.42       -0.15      0.88 o 
   0  13   3        0.71        1.73      1.17 o 
   1  13   3        9.12        8.66      1.88 o 
  -9   0   4        3.72        4.46      1.37 o 
  -8   0   4        0.40        1.26      0.97 o 
  -7   0   4      111.21      117.28      3.44 o 
  -6   0   4       14.33       12.52      1.38 o 
  -5   0   4      109.33      103.91      3.31 o 
  -4   0   4        8.49       11.35      1.95 o 
  -3   0   4      790.55      866.06     16.63 o 
  -2   0   4     1222.18     1295.44     22.06 o 
  -1   0   4        1.38        0.62      0.63 o 
   0   0   4       59.40       61.25      1.99 o 
   1   0   4       16.27       21.14      1.06 o 
   2   0   4       97.17      100.42      2.43 o 
   3   0   4       26.02       33.17      1.50 o 
   4   0   4        1.83        2.26      0.87 o 
   5   0   4        8.87        6.92      1.95 o 
   6   0   4        0.85       -0.28      1.40 o 
   7   0   4       10.71       11.66      2.81 o 
  -9   1   4        1.49        2.38      0.83 o 
  -8   1   4       11.75       12.21      1.18 o 
  -7   1   4        5.85        5.89      0.85 o 
  -6   1   4      224.65      214.49      3.43 o 
  -5   1   4      113.95      112.51      2.40 o 
  -4   1   4       23.32       27.81      1.60 o 
  -3   1   4     1466.56     1599.47     16.00 o 
  -2   1   4      628.81      633.15     12.99 o 
  -1   1   4      182.76      184.55      2.81 o 
   0   1   4       39.47       35.34      1.74 o 
   1   1   4      110.89      104.84      1.82 o 
   2   1   4       62.43       63.75      1.50 o 
   3   1   4        9.10       10.89      0.66 o 
   4   1   4       29.90       31.58      1.14 o 
   5   1   4       30.36       31.10      1.75 o 
   6   1   4       16.33       16.54      1.61 o 
   7   1   4        3.56        4.23      1.44 o 
  -9   2   4        4.25        5.55      0.96 o 
  -8   2   4        1.08        1.26      0.65 o 
  -7   2   4       61.79       53.70      2.03 o 
  -6   2   4      125.11      115.15      3.14 o 
  -5   2   4        0.47       -0.32      0.58 o 
  -4   2   4       31.60       30.30      1.70 o 
  -3   2   4      302.49      296.89      4.78 o 
  -2   2   4      235.71      238.11      3.89 o 
  -1   2   4      418.37      428.17      5.00 o 
   0   2   4      112.32      123.52      2.15 o 
   1   2   4      335.58      369.90      3.91 o 
   2   2   4        3.48        2.83      0.55 o 
   3   2   4       79.69       77.75      3.04 o 
   4   2   4      105.37      106.25      2.74 o 
   5   2   4       19.54       19.58      1.54 o 
   6   2   4        5.81        5.90      1.08 o 
   7   2   4       11.17        8.82      1.78 o 
  -8   3   4        0.53       -0.36      0.79 o 
  -7   3   4       20.59       19.67      1.32 o 
  -6   3   4       24.33       29.22      1.43 o 
  -5   3   4       44.64       45.20      1.63 o 
  -4   3   4        7.89        6.36      0.96 o 
  -3   3   4      360.39      387.42      8.65 o 
  -2   3   4      236.86      246.19      3.12 o 
  -1   3   4      226.33      231.57      5.04 o 
   0   3   4      691.89      770.50      6.98 o 
   1   3   4      300.25      340.96      4.32 o 
   2   3   4       69.47       63.05      1.85 o 
   3   3   4      175.77      169.59      3.39 o 
   4   3   4      322.28      292.97      4.99 o 
   5   3   4       20.83       22.03      1.67 o 
   6   3   4       23.34       26.95      1.73 o 
   7   3   4        1.57        1.50      0.89 o 
  -8   4   4        0.75       -0.06      0.69 o 
  -7   4   4        4.89        5.90      1.13 o 
  -6   4   4      173.20      167.40      5.71 o 
  -5   4   4       10.42       10.58      0.93 o 
  -4   4   4        2.49        2.30      0.73 o 
  -3   4   4       10.79       10.77      1.15 o 
  -2   4   4      154.43      146.27      5.17 o 
  -1   4   4        0.96        1.12      0.46 o 
   0   4   4      103.53      112.94      2.10 o 
   1   4   4      103.94      110.01      1.87 o 
   2   4   4        2.43        1.52      0.51 o 
   3   4   4      131.76      141.48      3.15 o 
   4   4   4      123.10      114.94      4.36 o 
   5   4   4       12.53       12.76      1.37 o 
   6   4   4        7.69       11.11      1.22 o 
   7   4   4        9.51       14.43      1.73 o 
  -8   5   4        0.15        1.42      2.07 o 
  -7   5   4        2.58        2.06      0.94 o 
  -6   5   4        0.03       -0.24      0.64 o 
  -5   5   4       40.84       44.61      2.40 o 
  -4   5   4       43.19       40.07      2.10 o 
  -3   5   4       45.60       45.69      1.94 o 
  -2   5   4       97.20       90.19      2.55 o 
  -1   5   4      178.52      170.63      3.39 o 
   0   5   4       29.25       32.87      0.99 o 
   1   5   4       96.84       96.58      1.84 o 
   2   5   4        1.73        1.87      0.55 o 
   3   5   4      140.63      140.87      3.24 o 
   4   5   4      259.44      242.97      4.70 o 
   5   5   4        4.96        4.86      0.95 o 
   6   5   4        0.45        1.16      0.75 o 
   7   5   4        5.92        9.00      1.44 o 
  -8   6   4        1.16        0.69      1.17 o 
  -7   6   4       16.60       16.86      1.76 o 
  -6   6   4       15.30       13.51      2.24 o 
  -5   6   4       64.09       61.15      2.58 o 
  -4   6   4        0.47        1.20      0.64 o 
  -3   6   4       13.77       13.59      1.36 o 
  -2   6   4       84.87       91.51      2.69 o 
  -1   6   4       42.26       39.82      2.36 o 
   0   6   4       30.11       30.56      1.51 o 
   1   6   4        4.91        4.85      0.59 o 
   2   6   4       79.68       74.60      3.27 o 
   3   6   4      134.27      124.18      3.13 o 
   4   6   4       28.54       27.68      2.70 o 
   5   6   4       10.05        8.61      1.08 o 
   6   6   4       14.73       16.09      1.51 o 
  -7   7   4        1.00        0.51      0.80 o 
  -6   7   4       17.57       16.21      1.85 o 
  -5   7   4       19.29       25.18      1.96 o 
  -4   7   4        0.70        0.26      0.63 o 
  -3   7   4       21.51       19.86      1.77 o 
  -2   7   4       37.39       41.13      2.42 o 
  -1   7   4       25.15       26.29      1.67 o 
   0   7   4      143.65      160.28      2.43 o 
   1   7   4        6.70        6.64      0.67 o 
   2   7   4        2.47        1.88      0.65 o 
   3   7   4       13.54       13.23      1.30 o 
   4   7   4       91.78       87.10      3.31 o 
   5   7   4        1.57        1.25      0.69 o 
   6   7   4        0.06       -0.02      0.62 o 
  -7   8   4        7.38       10.17      5.96 o 
  -6   8   4       51.58       52.38      2.77 o 
  -5   8   4       37.69       35.19      2.34 o 
  -4   8   4       16.17       17.01      1.66 o 
  -3   8   4       37.41       33.98      2.14 o 
  -2   8   4       42.76       44.08      2.18 o 
  -1   8   4       22.56       21.24      1.94 o 
   0   8   4       15.88       15.61      1.20 o 
   1   8   4        3.78        4.65      0.61 o 
   2   8   4       18.04       18.89      1.44 o 
   3   8   4       25.87       27.53      1.77 o 
   4   8   4       33.18       28.17      1.89 o 
   5   8   4       10.97       10.11      1.25 o 
   6   8   4        5.19        7.95      1.73 o 
  -6   9   4       35.62       38.50      2.65 o 
  -5   9   4       53.76       54.50      2.81 o 
  -4   9   4       19.33       19.67      1.85 o 
  -3   9   4       26.34       21.19      2.22 o 
  -2   9   4        9.29        9.20      1.26 o 
  -1   9   4       18.16       18.01      1.64 o 
   0   9   4       24.78       25.58      1.52 o 
   1   9   4        7.05       11.44      2.59 o 
   2   9   4        0.49        0.40      0.52 o 
   3   9   4        5.77        5.20      1.31 o 
   4   9   4        0.69        0.51      0.66 o 
   5   9   4        0.62       -0.45      0.74 o 
  -6  10   4       20.37       18.51      2.81 o 
  -5  10   4       24.96       29.22      2.42 o 
  -4  10   4        2.30        3.71      1.07 o 
  -3  10   4       12.29       11.12      1.73 o 
  -2  10   4       50.36       49.55      2.68 o 
  -1  10   4        1.88        1.01      1.06 o 
   0  10   4        4.52        6.27      1.43 o 
   1  10   4        1.28        2.12      0.93 o 
   2  10   4        0.73        0.00      0.69 o 
   3  10   4        7.30        6.01      1.16 o 
   4  10   4        0.30        0.71      0.86 o 
  -5  11   4        7.98       10.98      1.69 o 
  -4  11   4       14.57       17.85      3.26 o 
  -3  11   4        9.66       11.40      1.58 o 
  -2  11   4        2.69        3.88      1.11 o 
  -1  11   4       17.22       19.10      3.21 o 
   0  11   4       10.95       10.72      3.77 o 
   1  11   4        6.35        9.90      2.93 o 
   2  11   4        4.11        4.84      1.18 o 
   3  11   4        2.06        2.57      1.38 o 
  -3  12   4        1.74        1.94      1.06 o 
  -2  12   4        7.17        6.78      1.42 o 
  -1  12   4        6.58        7.12      2.09 o 
   0  12   4        3.56        2.57      1.05 o 
   1  12   4        7.95        9.60      1.86 o 
   2  12   4        3.90        4.39      1.51 o 
  -1  13   4        1.81        3.55      1.31 o 
   0  13   4        6.75       10.43      1.89 o 
  -9   0   5        0.03        2.67      1.82 o 
  -8   0   5        5.04        8.12      1.58 o 
  -7   0   5        2.52        2.76      1.53 o 
  -6   0   5       62.27       54.82      4.45 o 
  -5   0   5       29.82       28.92      3.19 o 
  -4   0   5      113.43      139.70      5.70 o 
  -3   0   5      381.38      375.51      9.54 o 
  -2   0   5        8.21        7.83      1.50 o 
  -1   0   5       10.81        9.72      0.97 o 
   0   0   5       51.35       54.72      3.12 o 
   1   0   5      238.24      249.26      4.90 o 
   2   0   5        8.94        8.52      0.92 o 
   3   0   5        2.77        2.44      1.12 o 
   4   0   5      157.91      168.04      6.79 o 
   5   0   5       25.81       24.72      3.28 o 
   6   0   5        4.68        3.24      1.73 o 
   7   0   5        0.06       -1.06      1.22 o 
  -9   1   5        2.30        3.29      1.10 o 
  -8   1   5       17.13       21.91      1.99 o 
  -7   1   5       12.75       12.03      1.24 o 
  -6   1   5      100.62       89.42      3.73 o 
  -5   1   5       10.08       12.26      1.67 o 
  -4   1   5        2.01        2.36      1.45 o 
  -3   1   5      375.21      423.92      7.31 o 
  -2   1   5     1022.85     1077.22     13.85 o 
  -1   1   5      619.86      651.21      6.30 o 
   0   1   5       67.81       70.96      1.54 o 
   1   1   5      193.75      201.45      3.38 o 
   2   1   5       45.19       42.48      1.23 o 
   3   1   5       22.65       26.86      1.00 o 
   4   1   5       81.41       77.12      2.57 o 
   5   1   5       17.55       16.32      1.97 o 
   6   1   5        7.52        7.41      2.73 o 
   7   1   5        0.07       -0.89      0.94 o 
  -8   2   5        7.62        6.82      1.48 o 
  -7   2   5        5.74        4.43      0.88 o 
  -6   2   5       49.50       50.32      2.55 o 
  -5   2   5      142.84      139.34      3.68 o 
  -4   2   5       24.00       22.74      1.63 o 
  -3   2   5      312.56      325.57      6.23 o 
  -2   2   5      194.73      205.34      5.42 o 
  -1   2   5      166.91      168.08      5.69 o 
   0   2   5      159.88      164.76      2.91 o 
   1   2   5       24.46       27.10      0.96 o 
   2   2   5       81.86       81.52      1.58 o 
   3   2   5       72.55       73.48      2.19 o 
   4   2   5      272.34      271.77      4.83 o 
   5   2   5       59.29       53.44      3.22 o 
   6   2   5        8.90       10.13      1.36 o 
   7   2   5        5.37        7.87      1.70 o 
  -8   3   5        8.83       12.01      1.61 o 
  -7   3   5        7.88        7.53      1.34 o 
  -6   3   5       59.71       60.71      2.65 o 
  -5   3   5       62.12       58.31      2.50 o 
  -4   3   5        3.10        3.93      0.93 o 
  -3   3   5       52.73       49.36      1.99 o 
  -2   3   5       96.31      100.98      3.80 o 
  -1   3   5      178.15      181.01      2.96 o 
   0   3   5      196.73      205.36      3.20 o 
   1   3   5       50.97       52.79      1.57 o 
   2   3   5        6.31        5.70      0.76 o 
   3   3   5      172.93      161.39      6.28 o 
   4   3   5       92.33       90.03      2.72 o 
   5   3   5        6.01        7.62      1.12 o 
   6   3   5        3.18        3.34      1.00 o 
   7   3   5        9.21       11.87      2.02 o 
  -8   4   5        2.83        3.04      2.55 o 
  -7   4   5       12.73       15.91      1.86 o 
  -6   4   5       89.20       82.29      3.06 o 
  -5   4   5       35.44       35.64      2.20 o 
  -4   4   5       57.14       59.45      2.35 o 
  -3   4   5       61.25       59.93      2.24 o 
  -2   4   5       49.58       50.99      1.68 o 
  -1   4   5        6.29        6.43      0.63 o 
   0   4   5      149.59      146.17      2.38 o 
   1   4   5       61.50       63.61      1.47 o 
   2   4   5       12.70       11.96      1.10 o 
   3   4   5       10.10        9.96      1.10 o 
   4   4   5      217.90      210.06      4.37 o 
   5   4   5        0.16       -0.36      0.58 o 
   6   4   5        1.94        1.50      0.87 o 
   7   4   5       12.08       16.12      1.90 o 
  -8   5   5        1.42        0.93      0.94 o 
  -7   5   5        1.94        0.85      0.88 o 
  -6   5   5        7.24        7.81      1.23 o 
  -5   5   5       67.08       61.56      3.45 o 
  -4   5   5        6.91        6.81      1.14 o 
  -3   5   5        2.41        3.58      0.89 o 
  -2   5   5       46.28       47.90      2.01 o 
  -1   5   5       13.86       13.26      0.83 o 
   0   5   5      335.82      343.10      4.16 o 
   1   5   5       96.40      104.06      2.69 o 
   2   5   5       25.36       27.85      1.57 o 
   3   5   5        0.60        0.74      0.53 o 
   4   5   5        7.72       10.22      1.22 o 
   5   5   5        5.55        6.55      1.12 o 
   6   5   5        6.55        6.89      1.92 o 
  -8   6   5        3.26        4.93      1.16 o 
  -7   6   5        9.47       11.69      1.61 o 
  -6   6   5       79.32       79.44      7.22 o 
  -5   6   5        4.40        7.44      1.21 o 
  -4   6   5        6.46        5.19      1.24 o 
  -3   6   5       22.09       19.82      1.66 o 
  -2   6   5       73.77       74.08      4.16 o 
  -1   6   5       69.27       79.02      3.75 o 
   0   6   5       61.18       59.27      1.84 o 
   1   6   5        1.17        1.40      0.46 o 
   2   6   5        1.60        0.63      0.52 o 
   3   6   5      108.13      107.06      2.99 o 
   4   6   5        0.64        0.49      0.69 o 
   5   6   5        1.20       -0.80      0.80 o 
   6   6   5        5.08        6.77      1.50 o 
  -7   7   5        0.73        4.08      1.01 o 
  -6   7   5       73.00       76.25      6.16 o 
  -5   7   5       42.91       41.96      2.51 o 
  -4   7   5        4.32        4.34      1.32 o 
  -3   7   5       32.96       30.19      2.01 o 
  -2   7   5       70.07       69.18      2.54 o 
  -1   7   5       10.23       11.48      2.10 o 
   0   7   5       21.38       22.19      1.35 o 
   1   7   5        0.65        1.36      0.57 o 
   2   7   5        6.71        7.53      0.99 o 
   3   7   5       56.89       58.06      2.55 o 
   4   7   5       20.04       16.54      1.58 o 
   5   7   5        1.97        1.24      0.84 o 
   6   7   5        5.33        4.52      1.02 o 
  -7   8   5        3.78        6.51      1.38 o 
  -6   8   5        9.14        9.81      1.48 o 
  -5   8   5       38.47       36.69      2.47 o 
  -4   8   5       31.90       32.22      2.96 o 
  -3   8   5       14.33       11.13      1.39 o 
  -2   8   5       71.67       63.17      3.69 o 
  -1   8   5        9.67        8.09      1.44 o 
   0   8   5       11.66       12.89      1.67 o 
   1   8   5       13.74       12.40      1.63 o 
   2   8   5        9.12       10.88      1.18 o 
   3   8   5       14.74       18.03      1.55 o 
   4   8   5       26.32       27.59      1.99 o 
   5   8   5        4.23        4.61      1.18 o 
  -6   9   5       11.68       11.22      1.65 o 
  -5   9   5       12.59       12.56      1.65 o 
  -4   9   5        0.79        0.84      0.77 o 
  -3   9   5       36.11       33.42      2.29 o 
  -2   9   5       68.32       68.26      2.76 o 
  -1   9   5       26.68       25.01      1.92 o 
   0   9   5       25.41       23.66      1.54 o 
   1   9   5       20.99       19.66      2.09 o 
   2   9   5        4.57        2.54      0.99 o 
   3   9   5       11.27       13.12      1.59 o 
   4   9   5       17.31       17.59      1.73 o 
   5   9   5        5.55        4.24      1.04 o 
  -5  10   5        0.78        0.98      1.67 o 
  -4  10   5       18.84       18.32      1.93 o 
  -3  10   5       30.51       27.64      2.23 o 
  -2  10   5       27.00       28.65      2.71 o 
  -1  10   5        1.74        2.34      1.32 o 
   0  10   5        0.97        0.04      0.63 o 
   1  10   5        1.67        0.10      0.74 o 
   2  10   5        9.24       12.35      1.83 o 
   3  10   5        6.82        7.96      2.52 o 
   4  10   5        0.69        1.86      0.93 o 
  -4  11   5        0.11       -0.42      0.83 o 
  -3  11   5       22.11       21.04      2.07 o 
  -2  11   5       12.69       10.94      1.61 o 
  -1  11   5        1.67        1.91      1.15 o 
   0  11   5        2.06        2.76      0.95 o 
   1  11   5        4.32        5.28      1.24 o 
   2  11   5        3.13        5.90      1.40 o 
   3  11   5        1.83        1.38      1.13 o 
  -3  12   5        7.43        8.18      1.55 o 
  -2  12   5        3.04        2.53      1.10 o 
  -1  12   5        2.83        1.91      1.05 o 
   0  12   5        0.88       -0.25      0.87 o 
   1  12   5        7.35        9.84      3.46 o 
  -8   0   6       10.52       13.93      2.86 o 
  -7   0   6        1.23        3.52      1.71 o 
  -6   0   6       36.33       33.12      3.80 o 
  -5   0   6      133.37      120.55      5.89 o 
  -4   0   6      101.93       88.34      4.72 o 
  -3   0   6       22.21       22.00      2.50 o 
  -2   0   6      212.14      196.37      6.26 o 
  -1   0   6       63.24       53.27      2.07 o 
   0   0   6      418.39      432.30      7.22 o 
   1   0   6       82.69       73.05      4.51 o 
   2   0   6        1.99        1.90      0.59 o 
   3   0   6        0.82        2.34      0.94 o 
   4   0   6      288.54      294.39      9.78 o 
   5   0   6       24.61       23.15      3.35 o 
   6   0   6        4.27        7.00      2.26 o 
   7   0   6        2.41        5.88      2.44 o 
  -8   1   6       15.21       16.15      4.45 o 
  -7   1   6        9.31        9.03      1.82 o 
  -6   1   6       52.93       54.13      3.30 o 
  -5   1   6       73.70       79.28      4.86 o 
  -4   1   6        9.19        9.87      1.43 o 
  -3   1   6       13.74       12.16      1.53 o 
  -2   1   6        1.77        1.62      0.52 o 
  -1   1   6       81.37       90.17      2.32 o 
   0   1   6       85.00       88.91      1.89 o 
   1   1   6       75.06       76.33      2.51 o 
   2   1   6       96.75       94.58      1.94 o 
   3   1   6      154.13      161.15      3.42 o 
   4   1   6      313.88      318.17      7.23 o 
   5   1   6       31.50       31.09      3.42 o 
   6   1   6        3.73        3.62      1.32 o 
  -8   2   6        6.14        6.94      1.55 o 
  -7   2   6        1.66        3.91      3.01 o 
  -6   2   6       44.92       39.71      2.87 o 
  -5   2   6      183.68      190.02      5.35 o 
  -4   2   6       48.62       49.84      5.53 o 
  -3   2   6       20.01       18.21      2.73 o 
  -2   2   6      140.05      139.29      2.81 o 
  -1   2   6       12.40       13.92      1.25 o 
   0   2   6      103.78      107.92      2.44 o 
   1   2   6       26.21       27.64      1.36 o 
   2   2   6      171.34      167.10      2.64 o 
   3   2   6        5.36        7.94      1.01 o 
   4   2   6      133.13      126.14      3.25 o 
   5   2   6        4.53        5.13      1.32 o 
   6   2   6        1.25        4.49      1.36 o 
  -8   3   6       17.13       18.42      1.98 o 
  -7   3   6       14.66       18.16      1.91 o 
  -6   3   6       39.28       39.62      2.49 o 
  -5   3   6        4.34        4.89      1.17 o 
  -4   3   6        1.81        0.59      0.75 o 
  -3   3   6      146.72      146.68      5.62 o 
  -2   3   6      147.70      155.18      2.98 o 
  -1   3   6      103.84      123.17      3.27 o 
   0   3   6      226.25      212.19      3.12 o 
   1   3   6        6.33        8.96      0.72 o 
   2   3   6        0.11       -0.31      0.45 o 
   3   3   6      184.34      184.47      3.89 o 
   4   3   6       77.14       73.07      4.14 o 
   5   3   6       11.06       14.50      1.96 o 
   6   3   6        0.37        1.05      1.08 o 
  -8   4   6        0.98       -0.79      0.82 o 
  -7   4   6        3.28        2.57      1.07 o 
  -6   4   6      132.93      125.60      5.62 o 
  -5   4   6       26.47       23.64      1.98 o 
  -4   4   6       30.50       33.11      2.12 o 
  -3   4   6      295.30      297.91      4.08 o 
  -2   4   6      164.20      163.44      5.83 o 
  -1   4   6       87.30       89.17      1.93 o 
   0   4   6      338.74      338.74      4.25 o 
   1   4   6        0.68        0.38      0.37 o 
   2   4   6       48.36       48.25      1.93 o 
   3   4   6       21.45       21.96      1.61 o 
   4   4   6        2.97        2.23      0.81 o 
   5   4   6        6.63        4.79      1.03 o 
   6   4   6        1.24        2.39      1.19 o 
  -8   5   6        2.33        2.44      1.45 o 
  -7   5   6        6.94        7.27      1.37 o 
  -6   5   6       24.82       24.86      2.18 o 
  -5   5   6      136.09      133.18      4.88 o 
  -4   5   6       59.88       55.53      2.52 o 
  -3   5   6       56.03       56.56      2.42 o 
  -2   5   6      306.85      304.17      5.43 o 
  -1   5   6       49.62       47.71      1.50 o 
   0   5   6       18.08       16.90      0.98 o 
   1   5   6       35.02       36.62      1.70 o 
   2   5   6        9.66       10.78      1.57 o 
   3   5   6       52.53       47.05      4.04 o 
   4   5   6       54.18       59.98      2.45 o 
   5   5   6       13.43       11.45      1.46 o 
   6   5   6        4.16        6.72      1.61 o 
  -7   6   6        1.86        1.92      0.98 o 
  -6   6   6       33.50       32.55      2.52 o 
  -5   6   6       65.62       64.21      4.05 o 
  -4   6   6       47.33       45.23      2.52 o 
  -3   6   6       17.04       20.17      1.77 o 
  -2   6   6       26.56       26.37      1.84 o 
  -1   6   6       47.07       47.77      2.49 o 
   0   6   6       22.35       24.46      2.04 o 
   1   6   6       77.84       78.56      2.96 o 
   2   6   6       14.84       18.67      1.82 o 
   3   6   6        6.12        5.42      0.94 o 
   4   6   6       24.82       27.32      2.13 o 
   5   6   6        2.37        2.39      0.93 o 
  -7   7   6        1.08        2.04      1.09 o 
  -6   7   6        6.33        5.46      1.49 o 
  -5   7   6        7.03        9.36      1.44 o 
  -4   7   6       34.95       32.36      2.30 o 
  -3   7   6       81.17       84.24      3.05 o 
  -2   7   6       86.44       77.65      2.82 o 
  -1   7   6       17.93       20.56      1.70 o 
   0   7   6        1.29        2.19      0.70 o 
   1   7   6       19.54       14.75      1.77 o 
   2   7   6       12.04       13.66      1.67 o 
   3   7   6        8.90       10.76      1.27 o 
   4   7   6        4.43        4.42      0.98 o 
   5   7   6        6.13        6.87      1.25 o 
  -6   8   6        8.10        9.57      1.87 o 
  -5   8   6       15.60       13.67      1.74 o 
  -4   8   6       21.83       20.77      1.93 o 
  -3   8   6       47.79       42.78      2.49 o 
  -2   8   6       47.02       48.47      2.51 o 
  -1   8   6       22.16       21.88      1.65 o 
   0   8   6       13.90       12.84      1.75 o 
   1   8   6       11.75       12.59      1.76 o 
   2   8   6       24.85       28.87      4.00 o 
   3   8   6       11.25       12.25      1.38 o 
   4   8   6       12.24       12.22      1.47 o 
   5   8   6        1.68        2.13      1.09 o 
  -6   9   6        3.50        2.50      1.07 o 
  -5   9   6        3.33        3.76      1.08 o 
  -4   9   6        6.72        5.19      1.21 o 
  -3   9   6       19.82       17.86      1.86 o 
  -2   9   6       17.72       18.02      2.24 o 
  -1   9   6        3.46        3.31      0.82 o 
   0   9   6        6.06        6.49      2.11 o 
   1   9   6       13.26       16.94      2.10 o 
   2   9   6        0.05        0.46      0.83 o 
   3   9   6       11.88       15.14      2.10 o 
   4   9   6        2.23        0.99      1.67 o 
  -5  10   6        3.11        3.84      1.23 o 
  -4  10   6        4.92        5.21      1.33 o 
  -3  10   6        4.80        6.95      1.31 o 
  -2  10   6        2.85        2.39      1.04 o 
  -1  10   6        9.80        7.95      1.36 o 
   0  10   6        0.91        0.43      0.99 o 
   1  10   6       10.62       11.57      1.81 o 
   2  10   6        9.62       12.14      2.61 o 
   3  10   6        9.75       14.03      2.01 o 
  -4  11   6        0.22       -0.67      0.89 o 
  -3  11   6       11.61       12.35      1.71 o 
  -2  11   6       12.47       12.82      1.98 o 
  -1  11   6        0.77       -0.67      0.68 o 
   0  11   6        2.60        3.48      1.21 o 
   1  11   6        1.07        1.89      1.02 o 
   2  11   6        1.21        1.68      1.05 o 
  -2  12   6        3.10        2.60      1.39 o 
  -1  12   6        1.38        2.46      1.07 o 
   0  12   6        2.12        3.91      1.28 o 
  -8   0   7       50.91       53.65      5.29 o 
  -7   0   7        0.07        1.18      1.41 o 
  -6   0   7        0.01       -0.23      1.09 o 
  -5   0   7       37.79       32.06      3.70 o 
  -4   0   7      117.25      122.89      5.80 o 
  -3   0   7        0.74        1.88      1.15 o 
  -2   0   7      154.53      134.45      3.68 o 
  -1   0   7       32.64       30.56      2.22 o 
   0   0   7        0.69        1.30      0.60 o 
   1   0   7      138.92      140.81      8.32 o 
   2   0   7        1.11        1.80      0.67 o 
   3   0   7       70.83       68.93      4.43 o 
   4   0   7        0.06        0.14      1.18 o 
   5   0   7       33.07       27.73      3.84 o 
   6   0   7        1.03        0.73      1.43 o 
  -8   1   7       24.88       34.05      4.18 o 
  -7   1   7        2.12        2.47      1.09 o 
  -6   1   7        6.77        7.56      1.78 o 
  -5   1   7       71.86       77.86      3.55 o 
  -4   1   7        9.86        7.15      1.97 o 
  -3   1   7        0.36       -0.80      0.53 o 
  -2   1   7       63.18       57.99      2.19 o 
  -1   1   7       14.54       15.43      1.01 o 
   0   1   7      129.23      133.85      2.78 o 
   1   1   7       14.66       17.41      1.15 o 
   2   1   7       14.46       15.65      1.01 o 
   3   1   7      124.63      132.91      3.24 o 
   4   1   7       76.18       70.80      3.42 o 
   5   1   7       23.28       23.62      2.54 o 
   6   1   7       14.39       17.74      2.38 o 
  -8   2   7       16.52       18.49      2.41 o 
  -7   2   7        1.64        2.39      1.06 o 
  -6   2   7       50.05       43.14      4.12 o 
  -5   2   7       16.11       18.44      2.13 o 
  -4   2   7       34.01       36.34      2.56 o 
  -3   2   7       55.45       59.13      2.72 o 
  -2   2   7       55.55       57.19      3.37 o 
  -1   2   7       63.37       60.99      1.86 o 
   0   2   7       59.89       58.07      2.65 o 
   1   2   7       82.24       78.45      1.92 o 
   2   2   7       18.31       17.53      1.38 o 
   3   2   7       67.83       62.68      2.27 o 
   4   2   7        4.15        4.31      1.23 o 
   5   2   7       20.20       22.25      2.45 o 
   6   2   7        0.75        1.58      1.14 o 
  -8   3   7        1.48        3.06      1.22 o 
  -7   3   7        2.84        2.00      2.06 o 
  -6   3   7        3.52        4.75      1.64 o 
  -5   3   7       99.90      101.13      4.06 o 
  -4   3   7       48.99       44.42      2.81 o 
  -3   3   7       29.99       29.96      1.48 o 
  -2   3   7      317.97      309.42      4.82 o 
  -1   3   7       60.22       58.01      2.33 o 
   0   3   7      101.18       90.65      2.07 o 
   1   3   7        0.32        0.22      0.37 o 
   2   3   7       12.24       13.01      1.28 o 
   3   3   7       24.09       26.73      1.77 o 
   4   3   7       95.50       98.73      3.57 o 
   5   3   7       37.74       36.75      3.85 o 
   6   3   7        7.33        5.59      2.06 o 
  -8   4   7       14.68       17.21      1.95 o 
  -7   4   7        4.57        3.54      1.09 o 
  -6   4   7       13.24       14.08      1.73 o 
  -5   4   7       66.58       62.13      3.40 o 
  -4   4   7      121.90      120.44      4.24 o 
  -3   4   7      307.16      310.58      6.79 o 
  -2   4   7      196.22      197.72      5.50 o 
  -1   4   7       18.48       18.78      1.09 o 
   0   4   7       27.01       29.32      3.10 o 
   1   4   7      129.95      119.29      3.06 o 
   2   4   7      114.42      106.50      3.73 o 
   3   4   7       53.05       55.81      2.29 o 
   4   4   7        5.41        4.30      0.98 o 
   5   4   7       19.71       19.75      2.34 o 
  -7   5   7        4.23        4.62      2.39 o 
  -6   5   7       40.66       44.53      3.04 o 
  -5   5   7        8.77        8.92      1.39 o 
  -4   5   7       79.48       83.85      3.10 o 
  -3   5   7       73.03       74.20      3.29 o 
  -2   5   7      439.81      446.30      8.37 o 
  -1   5   7       60.83       63.87      2.67 o 
   0   5   7       82.59       83.84      2.04 o 
   1   5   7       45.93       43.92      3.81 o 
   2   5   7        2.09        1.51      0.71 o 
   3   5   7       28.71       26.76      1.87 o 
   4   5   7       26.39       26.36      3.79 o 
   5   5   7        4.20        2.90      1.16 o 
  -7   6   7        2.32        2.41      1.46 o 
  -6   6   7        5.83        3.70      1.14 o 
  -5   6   7       28.27       28.35      2.33 o 
  -4   6   7       15.53       17.38      1.78 o 
  -3   6   7      214.80      225.75      5.10 o 
  -2   6   7      252.05      243.99      5.96 o 
  -1   6   7       69.18       66.53      5.95 o 
   0   6   7       20.60       21.85      2.17 o 
   1   6   7        5.49        3.11      0.76 o 
   2   6   7       50.98       41.50      2.07 o 
   3   6   7       24.39       25.26      2.41 o 
   4   6   7       29.90       36.05      2.29 o 
   5   6   7       14.09       15.43      1.75 o 
  -7   7   7        2.34        3.09      1.22 o 
  -6   7   7        2.98        2.76      1.10 o 
  -5   7   7        0.38        1.05      0.93 o 
  -4   7   7        5.03        4.87      1.12 o 
  -3   7   7       64.17       59.95      5.65 o 
  -2   7   7       31.30       31.93      2.46 o 
  -1   7   7       19.53       19.22      1.99 o 
   0   7   7       13.70       17.17      3.13 o 
   1   7   7       18.18       17.86      2.12 o 
   2   7   7        1.12        1.76      0.68 o 
   3   7   7        1.53        2.31      0.82 o 
   4   7   7        8.77        9.89      1.41 o 
  -6   8   7        8.32        9.92      1.70 o 
  -5   8   7        0.17       -0.29      0.81 o 
  -4   8   7        4.89        7.87      1.40 o 
  -3   8   7        9.35        9.05      2.11 o 
  -2   8   7        6.63        5.83      1.32 o 
  -1   8   7        0.65        0.40      0.65 o 
   0   8   7        8.92       10.01      1.61 o 
   1   8   7        3.33        2.44      0.94 o 
   2   8   7        9.51       11.63      1.85 o 
   3   8   7        0.34        0.27      0.86 o 
   4   8   7       19.41       20.81      2.96 o 
  -5   9   7        0.72        1.69      0.99 o 
  -4   9   7        1.50        2.44      0.94 o 
  -3   9   7        2.37        2.22      0.96 o 
  -2   9   7       35.38       32.90      2.33 o 
  -1   9   7        8.86       10.12      1.70 o 
   0   9   7        1.71        1.04      2.00 o 
   1   9   7        0.66        3.06      1.02 o 
   2   9   7        4.03        2.85      1.47 o 
   3   9   7        4.54        4.80      1.67 o 
  -4  10   7        2.77        1.28      1.89 o 
  -3  10   7        3.68        2.06      1.08 o 
  -2  10   7        1.81        2.64      0.91 o 
  -1  10   7        6.30        6.34      1.45 o 
   0  10   7        2.11        0.89      1.41 o 
   1  10   7        0.20        0.11      0.89 o 
   2  10   7        1.79        1.73      1.16 o 
  -3  11   7        0.20        0.62      0.81 o 
  -2  11   7        2.97        2.29      1.25 o 
  -1  11   7        3.08        1.40      0.96 o 
   0  11   7        0.54        0.54      0.90 o 
   1  11   7        3.50        3.71      1.32 o 
  -8   0   8       10.46       15.35      3.13 o 
  -7   0   8        0.41        1.06      1.35 o 
  -6   0   8        3.00        0.84      1.29 o 
  -5   0   8        6.39        1.34      1.27 o 
  -4   0   8       81.19       96.41      5.37 o 
  -3   0   8        6.78        4.65      1.59 o 
  -2   0   8      214.84      212.41      5.04 o 
  -1   0   8       29.77       27.64      1.95 o 
   0   0   8       77.81       70.96      2.73 o 
   1   0   8       30.72       34.73      2.04 o 
   2   0   8      106.09      105.57      3.36 o 
   3   0   8        8.38        6.84      2.02 o 
   4   0   8        2.12        2.21      1.65 o 
   5   0   8        4.57        6.77      2.11 o 
  -8   1   8       20.33       22.15      2.63 o 
  -7   1   8        1.60        5.32      1.43 o 
  -6   1   8        8.28       10.11      1.74 o 
  -5   1   8       21.22       20.42      2.24 o 
  -4   1   8       29.00       25.82      2.32 o 
  -3   1   8       44.49       44.76      1.93 o 
  -2   1   8      171.45      164.01      3.06 o 
  -1   1   8       86.01       90.76      2.86 o 
   0   1   8       63.57       59.77      1.77 o 
   1   1   8       39.02       40.02      3.11 o 
   2   1   8       12.32       14.02      1.31 o 
   3   1   8       25.35       28.03      3.24 o 
   4   1   8        2.87        3.41      1.15 o 
   5   1   8       13.99       13.86      2.87 o 
  -8   2   8       37.74       40.10      3.80 o 
  -7   2   8        4.13        4.59      1.48 o 
  -6   2   8       26.88       22.07      2.49 o 
  -5   2   8        3.34        1.38      0.93 o 
  -4   2   8       55.96       51.28      2.94 o 
  -3   2   8       83.97       79.57      2.46 o 
  -2   2   8       23.29       21.58      1.41 o 
  -1   2   8        5.33        4.96      0.71 o 
   0   2   8       15.83       17.28      1.14 o 
   1   2   8       33.65       32.71      1.43 o 
   2   2   8       23.85       25.05      1.71 o 
   3   2   8        1.53        0.80      1.67 o 
   4   2   8        0.59        1.26      0.94 o 
   5   2   8        1.44        0.14      0.97 o 
  -7   3   8        0.16        0.20      0.91 o 
  -6   3   8        7.31        6.00      1.53 o 
  -5   3   8        4.84        3.49      1.15 o 
  -4   3   8        4.41        6.00      1.00 o 
  -3   3   8       24.38       25.23      1.56 o 
  -2   3   8      649.34      648.00      7.65 o 
  -1   3   8      124.17      106.60      3.91 o 
   0   3   8       14.35       14.47      1.03 o 
   1   3   8      139.30      135.71      3.43 o 
   2   3   8       63.70       68.44      2.52 o 
   3   3   8        1.13        0.57      0.62 o 
   4   3   8       36.24       32.96      2.83 o 
   5   3   8        6.82        7.06      1.57 o 
  -7   4   8        6.98        8.44      1.69 o 
  -6   4   8       16.31       14.84      2.10 o 
  -5   4   8       17.44       18.67      2.44 o 
  -4   4   8       33.97       39.17      2.88 o 
  -3   4   8      114.37      115.63      4.18 o 
  -2   4   8       90.26       91.72      2.27 o 
  -1   4   8      121.83      113.20      2.50 o 
   0   4   8       46.07       43.16      2.09 o 
   1   4   8      107.61       94.56      2.87 o 
   2   4   8       70.58       67.05      2.86 o 
   3   4   8       21.95       23.94      3.70 o 
   4   4   8        1.12        3.40      1.17 o 
   5   4   8        1.33        0.50      1.07 o 
  -7   5   8        0.24        0.47      2.07 o 
  -6   5   8        3.22        4.00      1.91 o 
  -5   5   8        5.30        5.96      1.40 o 
  -4   5   8       16.18       24.66      2.45 o 
  -3   5   8      124.98      111.88      4.17 o 
  -2   5   8       53.22       57.15      3.00 o 
  -1   5   8       11.59       11.73      1.30 o 
   0   5   8       22.21       23.23      1.61 o 
   1   5   8       56.55       49.61      2.16 o 
   2   5   8       13.38       13.09      1.37 o 
   3   5   8       16.08       15.34      2.30 o 
   4   5   8        8.90       11.34      1.48 o 
  -7   6   8        3.23        2.44      1.72 o 
  -6   6   8        5.58        5.41      1.37 o 
  -5   6   8        7.17        8.15      2.21 o 
  -4   6   8        0.02        0.26      1.53 o 
  -3   6   8       57.72       61.22      3.17 o 
  -2   6   8        6.69        7.74      2.29 o 
  -1   6   8        8.83        8.53      1.63 o 
   0   6   8       79.15       91.44      8.30 o 
   1   6   8       85.59       82.37      2.73 o 
   2   6   8        5.86        6.51      1.07 o 
   3   6   8        5.43        6.24      1.08 o 
   4   6   8       20.83       23.48      2.05 o 
  -6   7   8       10.11       10.19      1.72 o 
  -5   7   8        8.12        9.83      1.56 o 
  -4   7   8        2.63        4.14      1.16 o 
  -3   7   8       25.99       25.71      2.49 o 
  -2   7   8       28.59       29.50      2.12 o 
  -1   7   8       26.55       30.34      3.55 o 
   0   7   8        1.23       -0.54      0.73 o 
   1   7   8       41.20       38.84      3.06 o 
   2   7   8        6.90        6.25      1.43 o 
   3   7   8        8.09        9.19      1.34 o 
   4   7   8       27.22       31.12      2.33 o 
  -5   8   8        2.57        2.70      1.41 o 
  -4   8   8        4.70        4.78      1.26 o 
  -3   8   8       10.13        8.69      2.38 o 
  -2   8   8       34.78       36.53      2.58 o 
  -1   8   8        6.23       10.25      2.88 o 
   0   8   8        1.93        2.64      1.11 o 
   1   8   8        2.52        3.50      1.17 o 
   2   8   8       14.39       12.56      1.93 o 
   3   8   8       12.44       13.90      3.22 o 
  -5   9   8        2.79        3.01      1.21 o 
  -4   9   8        1.21        1.10      0.84 o 
  -3   9   8       15.60       18.46      2.02 o 
  -2   9   8       12.40       12.61      1.94 o 
  -1   9   8        9.71       10.62      1.82 o 
   0   9   8       13.31       16.74      2.28 o 
   1   9   8        3.21        1.77      1.22 o 
   2   9   8        4.68        2.44      1.54 o 
  -3  10   8        4.57        5.60      1.35 o 
  -2  10   8        1.60        1.21      1.08 o 
  -1  10   8        1.79        2.03      1.09 o 
   0  10   8        1.63        1.73      1.11 o 
   1  10   8        1.68        1.56      1.10 o 
  -7   0   9        2.58        1.57      1.46 o 
  -6   0   9        2.01        1.36      1.55 o 
  -5   0   9        0.74        0.69      1.29 o 
  -4   0   9       36.54       32.44      3.82 o 
  -3   0   9       20.45       25.50      2.09 o 
  -2   0   9      487.87      447.36     12.69 o 
  -1   0   9       38.22       37.49      2.33 o 
   0   0   9        1.44        0.22      1.06 o 
   1   0   9        0.24        0.72      0.75 o 
   2   0   9       51.68       43.43      4.00 o 
   3   0   9        1.31        1.05      1.53 o 
   4   0   9        1.31        1.39      1.49 o 
   5   0   9        0.05       -0.17      1.14 o 
  -7   1   9        2.98        1.51      1.03 o 
  -6   1   9       25.52       30.84      2.95 o 
  -5   1   9        4.39        7.82      1.53 o 
  -4   1   9        1.03        1.31      0.91 o 
  -3   1   9       29.49       26.68      1.52 o 
  -2   1   9      102.16       84.23      2.88 o 
  -1   1   9       62.19       57.22      1.86 o 
   0   1   9       39.65       38.41      1.63 o 
   1   1   9      155.07      141.97      3.55 o 
   2   1   9      142.80      128.95      4.49 o 
   3   1   9        5.05        5.83      1.33 o 
   4   1   9        3.19        3.41      1.19 o 
  -7   2   9        2.16        2.96      2.43 o 
  -6   2   9        1.49        0.70      2.41 o 
  -5   2   9        7.14        9.39      1.76 o 
  -4   2   9       30.22       30.11      1.87 o 
  -3   2   9      226.91      214.21      6.87 o 
  -2   2   9      262.24      254.53      4.19 o 
  -1   2   9       19.73       20.21      1.30 o 
   0   2   9        4.79        7.21      0.86 o 
   1   2   9       67.71       66.01      2.97 o 
   2   2   9       93.47       93.50      4.26 o 
   3   2   9        7.77        8.42      1.61 o 
   4   2   9        1.36        1.93      1.07 o 
  -7   3   9        0.79        2.37      1.19 o 
  -6   3   9        7.94        6.17      1.56 o 
  -5   3   9        2.84        1.27      0.99 o 
  -4   3   9       28.40       28.35      5.52 o 
  -3   3   9       12.51       12.36      1.26 o 
  -2   3   9        9.19       10.39      1.01 o 
  -1   3   9        0.80        0.67      0.49 o 
   0   3   9        5.87        5.53      0.75 o 
   1   3   9      174.48      171.43      6.29 o 
   2   3   9       11.23       10.93      1.32 o 
   3   3   9       17.06       21.74      3.30 o 
   4   3   9        0.05       -0.95      0.97 o 
  -7   4   9        5.48        8.22      1.69 o 
  -6   4   9       15.02       16.67      2.36 o 
  -5   4   9        5.75        6.26      1.51 o 
  -4   4   9       19.51       17.99      2.19 o 
  -3   4   9       53.28       51.10      3.13 o 
  -2   4   9       39.89       37.29      2.88 o 
  -1   4   9       41.88       41.46      1.66 o 
   0   4   9       46.36       42.70      3.27 o 
   1   4   9       17.79       17.58      1.58 o 
   2   4   9        1.10        0.87      0.75 o 
   3   4   9        2.54        1.21      0.91 o 
   4   4   9        0.03       -0.12      1.30 o 
  -6   5   9       13.49       17.37      4.35 o 
  -5   5   9        2.94        3.00      1.45 o 
  -4   5   9       11.18       12.78      1.94 o 
  -3   5   9        1.32        2.21      1.03 o 
  -2   5   9       49.27       52.63      2.51 o 
  -1   5   9        1.26        1.74      0.86 o 
   0   5   9       27.49       30.48      2.69 o 
   1   5   9       25.75       25.00      1.85 o 
   2   5   9       13.16       14.44      1.65 o 
   3   5   9        1.43        1.07      0.80 o 
   4   5   9        7.19       11.88      2.63 o 
  -6   6   9        2.24        4.73      1.41 o 
  -5   6   9        2.55        5.02      1.43 o 
  -4   6   9        2.89        1.75      0.94 o 
  -3   6   9        2.73        3.92      1.80 o 
  -2   6   9       29.59       29.38      4.58 o 
  -1   6   9       15.25       12.27      3.12 o 
   0   6   9       14.46       13.50      1.93 o 
   1   6   9        0.25        0.79      0.88 o 
   2   6   9        0.36       -0.93      0.67 o 
   3   6   9        2.74        1.72      0.93 o 
  -5   7   9        0.65       -1.56      2.08 o 
  -4   7   9        1.96        3.03      1.22 o 
  -3   7   9        4.32        4.48      1.44 o 
  -2   7   9       20.09       20.87      1.91 o 
  -1   7   9       12.84       11.59      1.83 o 
   0   7   9       16.24       13.97      2.84 o 
   1   7   9        0.86        1.05      0.92 o 
   2   7   9        0.61       -1.02      1.06 o 
   3   7   9        3.58        2.41      1.89 o 
  -5   8   9        4.59        4.89      1.53 o 
  -4   8   9        6.78        8.21      2.08 o 
  -3   8   9       16.25       18.40      2.28 o 
  -2   8   9       15.34       13.27      3.05 o 
  -1   8   9        3.58        1.98      2.45 o 
   0   8   9        3.40        4.16      1.63 o 
   1   8   9       20.73       22.25      2.63 o 
   2   8   9       11.95       12.50      2.08 o 
  -3   9   9       12.05       11.73      1.97 o 
  -2   9   9        9.72        7.60      1.85 o 
  -1   9   9        3.29        4.84      1.44 o 
   0   9   9       19.63       23.06      4.12 o 
   1   9   9       11.70       10.60      1.92 o 
  -7   0  10        0.58        1.44      1.34 o 
  -6   0  10        1.36        2.63      1.86 o 
  -5   0  10        1.87        2.30      1.62 o 
  -4   0  10        2.75        3.71      1.84 o 
  -3   0  10       87.32       65.10      3.56 o 
  -2   0  10        5.89        5.64      1.22 o 
  -1   0  10       59.78       63.10      2.90 o 
   0   0  10        5.10        5.38      1.17 o 
   1   0  10      274.04      255.30      9.24 o 
   2   0  10       16.00       19.92      3.13 o 
   3   0  10        3.11        1.75      1.53 o 
   4   0  10        0.52       -0.50      1.30 o 
  -7   1  10        0.61        2.26      1.16 o 
  -6   1  10        5.95        7.33      1.71 o 
  -5   1  10       29.98       39.64      3.23 o 
  -4   1  10        6.94        7.91      1.49 o 
  -3   1  10       84.60       81.73      2.39 o 
  -2   1  10       49.06       46.40      1.86 o 
  -1   1  10       26.05       24.84      1.50 o 
   0   1  10        9.91       12.37      1.50 o 
   1   1  10       38.10       39.20      2.21 o 
   2   1  10       35.57       41.07      2.99 o 
   3   1  10        1.59        1.74      1.07 o 
   4   1  10        0.31        0.09      0.98 o 
  -6   2  10       10.86       13.24      2.12 o 
  -5   2  10        0.14       -0.03      1.17 o 
  -4   2  10        4.43        8.14      2.69 o 
  -3   2  10        5.16        4.69      0.84 o 
  -2   2  10       69.95       65.43      2.14 o 
  -1   2  10       58.76       61.46      2.33 o 
   0   2  10       35.31       34.02      2.04 o 
   1   2  10      128.31      129.04      3.63 o 
   2   2  10       15.31       14.50      1.96 o 
   3   2  10        3.55        5.02      2.16 o 
  -6   3  10        0.39        1.09      1.13 o 
  -5   3  10       21.34       26.23      2.79 o 
  -4   3  10       11.74       12.48      1.88 o 
  -3   3  10       25.88       27.48      2.09 o 
  -2   3  10        1.89        2.34      0.67 o 
  -1   3  10        2.77        1.68      0.62 o 
   0   3  10        8.08        7.78      1.50 o 
   1   3  10       10.01        9.00      1.25 o 
   2   3  10       22.21       23.05      1.93 o 
   3   3  10        6.72        7.67      1.55 o 
  -6   4  10        1.18        1.75      1.05 o 
  -5   4  10        9.66       13.76      4.37 o 
  -4   4  10        7.79        8.95      1.69 o 
  -3   4  10       11.19       11.26      1.64 o 
  -2   4  10       15.44       14.23      1.51 o 
  -1   4  10       29.99       28.23      5.13 o 
   0   4  10       14.02       14.51      2.16 o 
   1   4  10       18.28       18.77      1.70 o 
   2   4  10       10.15        9.99      1.77 o 
   3   4  10        1.59        0.88      0.89 o 
  -6   5  10        1.08        2.82      1.26 o 
  -5   5  10        6.52        6.21      1.59 o 
  -4   5  10        5.02        8.75      2.21 o 
  -3   5  10       54.44       58.02      2.92 o 
  -2   5  10       14.72       14.65      1.58 o 
  -1   5  10       14.11       15.62      2.34 o 
   0   5  10        2.20        2.31      1.04 o 
   1   5  10        1.67        3.22      1.06 o 
   2   5  10       11.27       11.70      1.47 o 
   3   5  10        2.40        4.82      1.41 o 
  -5   6  10        0.53       -0.08      0.96 o 
  -4   6  10        9.36        8.97      2.15 o 
  -3   6  10        1.29        0.04      0.67 o 
  -2   6  10        4.77        5.82      1.11 o 
  -1   6  10        9.41       13.68      2.02 o 
   0   6  10        0.51        0.43      1.21 o 
   1   6  10        4.95        3.19      1.27 o 
   2   6  10        6.64        4.93      2.48 o 
  -4   7  10        2.19        3.80      1.80 o 
  -3   7  10        1.45        1.91      0.85 o 
  -2   7  10       29.22       36.09      6.48 o 
  -1   7  10       24.11       24.88      2.76 o 
   0   7  10        6.12        4.84      1.35 o 
   1   7  10        7.35       10.60      1.95 o 
  -3   8  10        3.41        2.63      0.99 o 
  -2   8  10       31.78       43.49      3.65 o 
  -1   8  10       16.18       19.07      2.50 o 
   0   8  10        5.23        8.52      1.78 o 
  -6   0  11        0.89        3.00      1.83 o 
  -5   0  11        0.64        0.75      1.53 o 
  -4   0  11        0.26       -0.01      0.77 o 
  -3   0  11       13.84       12.41      1.74 o 
  -2   0  11        0.36        0.11      0.77 o 
  -1   0  11        2.00        2.10      0.87 o 
   0   0  11        1.32        1.23      0.86 o 
   1   0  11        0.90        1.17      1.16 o 
   2   0  11       31.15       28.95      3.86 o 
  -6   1  11        4.49        4.00      1.82 o 
  -5   1  11        7.19        5.20      1.46 o 
  -4   1  11        7.96        7.73      1.03 o 
  -3   1  11        6.06        6.06      1.34 o 
  -2   1  11        0.27        0.36      0.56 o 
  -1   1  11        3.97        3.49      0.74 o 
   0   1  11       21.23       22.09      1.81 o 
   1   1  11       34.38       42.41      3.05 o 
   2   1  11        8.87       10.97      1.75 o 
  -6   2  11        1.45        0.96      1.16 o 
  -5   2  11        0.45        0.58      1.06 o 
  -4   2  11        4.41        7.15      1.22 o 
  -3   2  11        9.04        9.27      1.30 o 
  -2   2  11       15.42       15.54      1.33 o 
  -1   2  11        1.23        1.49      0.62 o 
   0   2  11        6.31        6.75      1.79 o 
   1   2  11       12.67       12.67      1.85 o 
   2   2  11       24.30       27.12      2.66 o 
  -5   3  11        2.10        1.37      1.46 o 
  -4   3  11        1.50        2.73      0.89 o 
  -3   3  11        4.14        3.35      0.96 o 
  -2   3  11       11.09        9.37      1.28 o 
  -1   3  11        2.40        2.48      1.00 o 
   0   3  11        4.69        3.46      0.92 o 
   1   3  11        9.90       10.51      1.49 o 
   2   3  11       18.34       16.71      2.21 o 
  -5   4  11       45.45       50.56      3.83 o 
  -4   4  11       18.16       19.88      1.99 o 
  -3   4  11        1.92        2.70      0.85 o 
  -2   4  11       10.26        9.58      1.30 o 
  -1   4  11        2.00        1.59      1.05 o 
   0   4  11        0.24       -1.24      0.83 o 
   1   4  11       11.01       12.75      1.55 o 
   2   4  11        4.74        2.26      1.07 o 
  -4   5  11       30.63       35.42      2.60 o 
  -3   5  11        3.66        1.75      0.91 o 
  -2   5  11        9.07       10.86      1.81 o 
  -1   5  11        3.63        4.92      2.00 o 
   0   5  11        6.79        5.74      1.40 o 
   1   5  11        4.84        4.57      1.28 o 
  -4   6  11        5.99        5.62      1.21 o 
  -3   6  11        3.57        1.88      0.90 o 
  -2   6  11       12.08       16.15      2.55 o 
  -1   6  11        4.39        7.19      1.48 o 
   0   6  11        2.52        2.69      1.26 o 
  -4   0  12       17.95       19.97      2.31 o 
  -3   0  12        5.33        5.40      1.36 o 
  -2   0  12       13.92       15.59      1.98 o 
  -1   0  12        0.16       -0.55      0.77 o 
   0   0  12        0.09        1.47      1.25 o 
   1   0  12        2.28        6.79      2.08 o 
  -4   1  12        9.26       10.62      1.43 o 
  -3   1  12        2.55        2.81      0.79 o 
  -2   1  12        2.27        1.49      0.67 o 
  -1   1  12        5.52        6.38      1.09 o 
   0   1  12       17.77       21.69      2.30 o 
   1   1  12        6.03        6.67      3.10 o 
  -4   2  12       20.15       21.20      2.01 o 
  -3   2  12        0.95        1.74      0.80 o 
  -2   2  12        0.15        0.91      0.76 o 
  -1   2  12        2.30        1.44      0.87 o 
   0   2  12        0.34        0.67      0.72 o 
  -4   3  12       27.94       30.87      2.42 o 
  -3   3  12        0.28        0.13      0.76 o 
  -2   3  12        4.46        3.99      1.27 o 
  -1   3  12       13.32       15.92      2.13 o 
   0   3  12        0.72        1.91      1.48 o 
  -3   4  12        0.59       -0.23      0.79 o 
  -2   4  12        0.61       -0.16      0.81 o 
  -1   4  12        3.92        4.33      1.38 o 
                                                 
